# Supplementary material for: Spatial Characterization of Microbial Communities on Multi-Species Leafy Greens Grown Simultaneously in the Vegetable Production Systems on the International Space Station
Source: Life (Basel). 2021 Oct 9;11(10):1060. doi: 10.3390/life11101060 (PMC8537831; doi:10.3390/life11101060)
Supplement: Supplementary file 1 [file life-11-01060-s001.zip]

Archive with 1 entries (1 files):
- life-1377932-supplementary.pdf
